# Supplementary material for: Aspirin prevents metastasis by limiting platelet TXA2 suppression of T cell immunity
Source: Nature. 2025 Mar 5;640(8060):1052–61. doi: 10.1038/s41586-025-08626-7 (PMC12018268; doi:10.1038/s41586-025-08626-7)
Supplement: Supplementary file 8 — Source Data Fig. 1 [file 41586_2025_8626_MOESM8_ESM.xlsx]

## Sheet: Figure 1 Source Data
b
	Lung B16 metastatic nodules
	Arhgef1 WT	Arhgef1 KO
	487	17
	429	171
	525	208
	549	96
	387	278
	219	232
	523	8
	511	4
c
	Lung LL/2 metastatic tumour area/lung pair (%)
	Arhgef1 WT	Arhgef1 KO
	4.44917	0.00716997
	4.26988	0.135313
	0.137088	0
	2.06789	0.0905115
	1.6539	0.132614
	2.59741	0.0298032
	0.494613	0.0444544
	1.02938	0.0684
	2.62009	0.0113849
	0.73538	0
	5.57137
d
	Liver B16 metastatic nodules
	Arhgef1 WT	Arhgef1 KO
	230	63
	82	14
	419	162
	0	237
	178	110
	388	0
	964	16
	80	0
	10	0
	28	5
	347	10
	317	2
	0	2
	79	8
	334	13
	533	189
	34
	9
e
	Analysis of MMTV-PyMT Arhgef1-WT or Arhgef-KO model
	Primary mammary tumour weight (g)			Metastatic tumour area / lung pair (%)
	MMTV-PyMT Arhgef1 WT	MMTV-PyMT Arhgef1 KO		MMTV-PyMT Arhgef1 WT	MMTV-PyMT Arhgef1 KO
	1.64	2.7		3.21675	0.245637
	1.28	0.91		0.431792	0.24136
	1	2.66		5.31977	1.82008
	0.73	2.9		0.130905	1.19555
	0.59	3.83		4.6153	0.0584369
	2.44	3.05		22.9315	0.154003
	2.27	3.22		0.234506	0.249698
	2.52	3		3.74949	0.260364
	6.27			0.322692	0.135942
	3.22			2.14908
	4.48			2.21459
	5.09			2.07484
	2.94			0.679137
	3.31			0.811244
	2.12			0.84236
f
	Lung B16 metastatic nodules of bone marrow chimeras
	Arhgef1 WT BMC	Arhgef1 KO BMC
	213	103
	214	0
	232	0
	284	206
	291	73
	15	76
	82	92
	240	74
	69	11
	83	152
	103	117
	438	170
	304	189
	312	226
	298	221
	49	88
	196	76
	167	73
	191	176
i
	Lung B16 metastatic nodules of NK cell-specific deletion of Arhgef1
	cWT	Arhgef1 cKO
	68	70
	89	135
	145	226
	130	60
	21	172
	130	200
	47	187
	60	153
j
	Lung B16 metastatic nodules of macrophage-specific deletion of Arhgef1
	cWT	Arhgef1 cKO
	242	248
	255	244
	323	302
	85	300
	300	286
	221	209
	288
	256
	234
k
	Lung B16 metastatic nodules of T cell-specific deletion of Arhgef1
	cWT Veh	cKO Veh
	535	16
	4	15
	152	103
	136	7
	385	9
	244	8
	7	37
	525	21
	180	4
		58
