# Supplementary material for: Aspirin prevents metastasis by limiting platelet TXA2 suppression of T cell immunity
Source: Nature. 2025 Mar 5;640(8060):1052–61. doi: 10.1038/s41586-025-08626-7 (PMC12018268; doi:10.1038/s41586-025-08626-7)
Supplement: Supplementary file 9 — Source Data Fig. 2 [file 41586_2025_8626_MOESM9_ESM.xlsx]

## Sheet: Figure 2 Source Data
c
	Frequency of cytokine-producing CD8+ T cells (%) in tumour-bearing lung
	Cytokine	cWT											Arhgef1 cKO
	TNF+IL-2+IFN-g+	9.64	3.97	6.04	2.04	0.24	3.66	2.7	1.53	7.54	5.55	1.99	7.57	6.04	9.07	8.12	7.87	7.72	11.6	10.9	12.4	7.52
	TNF+IL-2+IFN-g-	3.03	2.09	2.21	0.74	0.12	2.49	1.18	0.91	2.32	1.39	0.72	17.1	7.96	8.52	13.1	13.8	11.1	10.1	8.78	11	6.44
	TNF+IL-2-IFN-g+	16.8	7.41	12.3	5.96	0.92	8.2	5.61	4.3	18	8.81	5.21	4.5	5.58	7.15	5.25	5.82	6.84	7.76	8.56	8.8	8.81
	TNF-IL-2+IFN-g+	2.2	0.92	0.62	1.5	0.21	0.77	0.75	0.74	1.3	1.27	1.12	0.31	0.64	0.91	0.39	0.23	0.68	1.1	1.04	0.91	0.94
	TNF+IL-2-IFN-g-	14.5	18.5	22.8	8.8	2.63	21	11.8	9.84	18	10.7	7.93	44.1	35.3	27.9	41	50.1	41.3	32.6	37.8	35.5	34.4
	TNF-IL-2+IFN-g-	2.38	1.75	1.19	0.9	0.32	1.72	1.33	1.52	1.53	1.83	1.26	2.36	2.48	3.1	2.64	1.54	2.13	2.83	2.08	2.02	1.95
	TNF-IL-2-IFN-g+	9.95	4.72	4.24	10.3	3.36	5.01	4.41	5.56	9.46	7.98	8.6	1.06	2.03	2.85	1.36	0.84	2.16	3.08	2.81	2.26	3.87
	TNF-IL-2-IFN-g-	41.5	60.7	50.6	69.7	92.2	57.2	72.3	75.6	41.8	62.5	73.2	23	40	40.5	28.2	19.8	28.1	31	28.1	27.2	36
g
	Relative frequency of indicated phenograph clusters normalised to WT frequency (clusters 4, 9, 10 and 14 shown; source data from remaining clusters shown in Extended Data Fig. 3c)
	CD8 T cell Cluster	cWT + Tumour											Arhgef1 cKO + Tumour										cWT + No Tumour			Arhgef1 cKO + No Tumour
	4	1.66254	2.55882	1.8483	4.18885	3.74768	2.8839	4.4257	3.27399	1.37926	2.20588	2.39629	0.942724	3.0743	1.42105	1.19814	0.914861	1.04489	0.71517	0.752322	0.51548	1.05882	1.38854	0.487616	1.12384	1.18421	0.803406	1.0031	0.455108
	9	6.61446	1.59036	1.91566	7.55422	4.62651	3.21687	4.15663	4.22892	2.3494	4.15663	6.21687	1.62651	3.72289	5.89157	2.3494	1.48193	2.38554	6.90361	8.74699	6.50602	7.12048	1.84337	0.542169	0.614458	0.433735	0.650602	0.686747	1.01205
	10	5.90323	2.03226	3	2.05645	2.90323	1.71774	1.47581	2.08065	4.20968	4.23387	5.10484	1.66935	1.74194	2.68548	1.95968	1.57258	2.08065	3.24193	1.83871	2.85484	1.30645	0.870968	1.23387	0.895161	1.1129	1.20968	0.919355	2.00807
	14	3.82759	2.58621	2.7931	5.48276	6.72414	2.06897	1.13793	3.10345	3	4.34483	9	1.96552	2.58621	0.931034	1.86207	1.65517	1.75862	2.58621	3.2069	3.93103	2.17241	0.827586	0.517241	1.65517	1.13793	1.03448	1.24138	3.10345
h
	PD1+TIM3+ CD8+ effector T cells (x104)
	cWT+ No tumour	Arhgef1 cKO + No tumour	cWT + Tumour	Arhgef1 cKO + Tumour
	0.00659631	0.0399436	0.503766	0.172414
	0.0148295	0.0438157	0.260682	0.181416
	0.0253863	0.016092	0.254824	0.420244
	0.0312969	0.0979843	0.508699	0.246131
			0.987285	0.0905718
			0.71268	0.0342153
			0.484601	0.198257
			1.42575	0.324253
			0.316291	0.330353
			0.686068	0.190776
			0.54024
i
	Frequency of H2Kb OVA tetramer+ CD8 T cells (%)
	cWT+ No tumour	Arhgef1 cKO + No tumour	cWT + Tumour	Arhgef1 cKO + Tumour
	1.02	1.21	5.37	2.73
	1.78	1.01	1.93	1.68
	1.63	0.91	0.83	2.34
	0.59	1.06	2.87	4.7
			2.91	4.09
			1.63	7.01
			1.97	2.67
			2.85	1.6
			1.84	5.11
			2.03	1.27
			1.37
j
	Frequency of PD-1+ cells in H2Kb OVA tetramer+ CD8 (%)				Frequency of PD-1+TOX+ cells in H2Kb OVA tetramer+ CD8 (%)
	cWT + Tumour	cKO + Tumour			cWT + Tumour	cKO + Tumour
	80.1	46.56			51.5	27.5
	46.93	30.52			29.7	24.7
	34.65	46.2			29.7	38.4
	26.5	48			23	41.9
	57.1	25.39			47.2	12.1
	71.2	18.53			60.6	14.2
	67.7	35.9			57	35.5
	73.1	54.2			64.6	51
	27.19	14.83			16.6	12.9
	63.5	36.98			50.1	29.8
	38.6				33.1
