# Supplementary material for: Aspirin prevents metastasis by limiting platelet TXA2 suppression of T cell immunity
Source: Nature. 2025 Mar 5;640(8060):1052–61. doi: 10.1038/s41586-025-08626-7 (PMC12018268; doi:10.1038/s41586-025-08626-7)
Supplement: Supplementary file 10 — Source Data Fig. 3 [file 41586_2025_8626_MOESM10_ESM.xlsx]

## Sheet: Figure 3 Source data
b
	CD44+ of CD8+ T cells (ratio to Vehicle)
	Ligand	WT				Arhgef1 KO
	CXCL12	1.01657	1.04458	1.04225	1.02124	0.99469	1.00722	1.0209	1.00836
	PAR1 Peptide	0.979225	1.00724	0.961718	0.962885	0.999248	0.962787	0.990133	1.0152
	PAR2 Peptide	0.878852	0.930205	0.961718	0.987395	0.984436	0.999248	1.0095	0.926327
	LPA	1.03408	0.861345	0.92437	0.971055	1.0585	1.07103	1.05622	1.06533
	Thrombin	1.01774	0.985061	1.00724	1.03291	0.975321	0.979878	0.969624	0.990133
	Lyso PI	0.987395	0.911531	0.929038	1.04692	1.00836	1.03343	1.0152	1.01862
	Lyso PS	0.954715	0.989729	0.912698	0.985061	1.03913	1.03001	1.05166	1.02773
	9-HODE	0.745798	0.826331	0.713119	0.843838	0.868218	0.914933	0.961648	0.895563
	S1P	1.05459	0.955865	1.03136		1.02637	1.01688	1.02743
	PGE2	0.258386	0.289665	0.201269		0.306323	0.313349	0.372365
	Histamine	1.67289	1.45572	1.46929		1.84418	1.70995	1.65451
	TXA2 analogue (U-46619)	0.565217	0.562867	0.549941		0.982068	0.983122	0.990506
c
	CD44-CD62L+ (%)								CD44+CD62L+ (%)
	TXA2 analogue (µM)	WT			Arhgef1 KO				TXA2 analogue (µM)	WT			Arhgef1 KO
	0	15.2	13.7	10.8	5.04	4.15	5.41		0	55.6	58	58.7	64.1	61	62.9
	0.5	25.3	34.8	36.6	3.58	5.06	4.19		0.5	42.1	32.9	31.6	55.7	55.5	55.5
	5	47.4	47.1	48.2	6.14	6.18	5.45		5	24.8	24.6	25.2	54.8	59.7	56
e
	CD8+ T cells (x 104)
	TXA2 analogue (µM)	WT			Arhgef1 KO
	0	7.91156	6.62837	7.35268	9.97448	9.86548	8.8721
	0.5	4.00475	3.3777	2.54014	12.0722	10.8904	10.2929
	5	2.16719	2.20004	1.76582	7.8291	8.39508	7.4715
f
	CD8+ T cells (ratio of TXA2 analogue to vehicle)
	sgRNA	WT					Arhgef1 KO
	Scrambled sgRNA	0.788725	0.847787	0.836159	0.775846	0.713433	0.742122	0.83935	0.829973	1.20236	1.25121
	Tbxa2 sgRNA	0.924878	1.01401	1.03694	1.17048	0.986699	0.887262	0.78403	0.993575	1.13988	0.991335
