# Supplementary material for: Aspirin prevents metastasis by limiting platelet TXA2 suppression of T cell immunity
Source: Nature. 2025 Mar 5;640(8060):1052–61. doi: 10.1038/s41586-025-08626-7 (PMC12018268; doi:10.1038/s41586-025-08626-7)
Supplement: Supplementary file 11 — Source Data Fig. 4 [file 41586_2025_8626_MOESM11_ESM.xlsx]

## Sheet: Figure 4 Source Data
f
	Ratio of PTEN MFI (membrane vs intracellular)
	WT+ anti-CD3				Arhgef1 KO+ anti-CD3
	Veh	TXA2 analogue+ Veh	TXA2 analogue+ TP inhibitior	TXA2 analogue+ ROCK inhibitior	Veh	TXA2 analogue+ Veh	TXA2 analogue+ TP inhibitior	TXA2 analogue+ ROCK inhibitior
	1.0147	1.38911	0.910301	0.990264	1.0162	0.788255	0.610276	0.934566
	0.923282	0.741093	0.975302	1.28206	0.984883	0.857868	0.889514	0.7814
	0.769205	0.777352	1.11317	1.11612	1.53489	0.827893	0.861328	0.593956
	1.09923	1.12781	0.897313	1.25149	0.892281	0.775471	2.27478	1.55105
	0.512819	0.976709	1.05416	0.770621	0.889026	0.900157	0.656353	1.17587
	1.08987	1.57936	0.654998	1.2323	1.17212	0.690806	1.10053	0.912608
	0.94447	1.46781	0.799372	1.09639	1.09561	1.21278	0.892214	0.836618
	1.85362	1.64342	1.06744	0.854202	0.78846	0.891253	0.788373	0.810995
	0.764314	0.915356	1.18476	0.610222	0.622295	1.45266	0.965114	0.761021
	0.86301	0.735428	0.674718	0.939499	1.38273	0.839251	1.38543	1.06601
	0.784393	0.888496	1.3293	1.31125	2.10627	0.768411	1.3139	0.901894
	0.686954	0.632904	0.840287	0.959393	1.50236	0.786415	0.726615	0.727624
	0.768405	2.79613	0.494825	0.812969	0.652746	1.3771	0.820359	1.03598
	1.05142	0.979927	0.798828	0.887211	0.993501	1.16135	0.86397	0.880757
	1.30218	0.827741	0.833196	0.790424	0.925594	1.21465	0.652807	1.12329
	0.580728	0.803889	1.00304	1.47535	1.80802	2.20971	2.07089	0.754516
	0.855949	1.26388	0.788402	0.623471	0.734213	0.891837	1.03504	0.72696
	0.819158	1.09812	0.921692	0.806688	1.00833	0.76157	0.805283	0.938855
	1.00846	1.68949	0.748931	0.912203	0.902955	1.16713	0.742589	1.25689
	0.725394	2.62393	0.805844	0.732998	1.29393	0.640744	0.893973	1.14813
	0.847233	1.90617	0.923962	0.861745	0.97989	0.988362	0.702884	0.889033
	1.01696	0.783381	0.754817	1.7925	0.798403	0.931613	1.46838	0.945118
	0.927742	1.02543	1.05538	0.677676	1.09409	0.704511	0.804707	0.728042
	0.83382	1.04971	1.23861	1.14584	0.81127	0.841416	0.748904	1.04198
	1.35727	1.56521	1.23323	0.88117	1.03723	4.3064	1.08321	0.756802
	0.869922	1.16514	0.767067	0.837969	1.56966	1.20882	0.699884	0.801825
	1.19159	1.42954	0.709611	1.6341	0.818492	1.18374	0.783235	0.774261
	1.87429	1.60231	0.861369	0.531728	0.832509	1.42827	0.65895	1.03225
	1.15214	2.24809	0.721777	0.786418	0.635205	1.03984	0.636141	0.827609
	1.17336	0.842181	1.15375	0.87886	0.900477	1.0608	0.934407	0.937075
	0.834795	1.0061	0.880378	1.1121	0.863209	0.723493	1.06703	1.27898
	1.93324	1.20228	0.820608	0.816619	0.966365	0.951803	0.724454	0.655378
	1.46751	1.45327	1.02804	0.802282	1.24003	1.57053	0.944055	1.03903
	0.723735	0.849245	1.01441	1.23834	0.817963	1.24091	0.766517	0.913045
	2.54732	0.993578	0.90897	0.725972	1.43538	0.74836	0.97577	1.06632
	0.80772	0.703251	0.965986	1.26086	0.759919	1.02583	0.789771	0.705834
	1.37212	1.23299	1.0225	0.944615	0.835328	0.33601	0.833288	1.30675
	1.33306	1.65422	1.42305	0.833687	1.44321	0.828769	1.03613	0.868806
	0.665032	0.808286	0.903572	1.01493	0.835471	0.676922	0.977841	1.0424
	0.832941	1.40856	0.968587	1.1241	0.824561	0.919676	0.920607	1.10077
	0.818394	1.57563	1.67948	1.37409	1.13932	1.0257	0.830297	1.42879
	0.604842	0.769	0.743109	0.738676	1.27366	0.674866	0.761094	0.91354
	0.651449	1.01877	0.752792	1.44654	0.849649	0.866033	0.702868	0.858553
	1.19263	1.40266	1.28188	0.981865	0.917029	0.964916	0.697873	0.685657
	0.924473	2.01769	0.751659	0.839587	0.988762	0.91515	0.745364	1.04422
	0.960837	0.58791	1.01004	0.696058	1.09225	1.2794	0.650096	0.921019
	0.807662	1.24581	0.605786	0.844237	1.34946	1.31378	1.03486	1.02049
	1.65154	0.884616	0.835736	1.05311	1.02491	1.21187	0.790114	0.943019
	1.32982	2.00833	1.07145	1.08358	1.56912	0.852543	1.0039	0.642181
	0.731349	0.798918	0.723992	1.93807	0.846699	0.317333	0.793444	1.3273
	0.873895	0.867292	0.898474	0.822644	0.972501	0.617589	0.797668	0.999322
	1.54145	0.667567	0.877419	0.628258	1.39459	0.805134	0.700973	1.47465
	0.893037	0.9168	0.839279	0.650844	0.733426	0.750813	0.898853	0.726517
	0.785002	1.85373	0.852265	0.75894	0.942181	0.804011	0.830568	0.877686
	0.855014	2.28277	0.958772	0.503525	0.659491	2.43269	1.74219	1.02962
	0.774598	1.08671	0.660713	0.680403	1.23937	0.867694	1.0204	0.910088
	0.738385	2.65202	0.913829	1.29084	1.31533	1.53969	0.753938	1.26102
	0.904682	1.90715	1.30023	0.704524	0.841784	0.617723	0.861733	0.807157
	1.08595	0.601051	1.44091	0.890161	0.845941	1.1241	0.830399	1.39756
	0.785513	1.12552	0.838581	0.74222	1.73878	0.939463	1.06802	1.01275
	1.06927	1.10817	0.720594	2.14973	0.885974	0.73723	0.744325	0.799695
	1.04043	1.47659	0.792808	0.914533	0.851691	0.61756	0.993404	1.08437
	0.920442	2.18354	1.05219	0.821497	0.665123	0.83159	0.990071	0.976381
	0.78391	0.921306	0.945488	2.1621	0.982727	0.671655	1.77913	0.680374
	0.945583	1.59852	0.853635	0.830672	1.13896	0.821811	0.850268	1.29036
	0.951329	0.70442	0.661757	0.674744	0.746179	0.818015	0.744088	1.37162
	1.13229	1.20777	0.869535	0.582555	2.19922	0.662954	0.727349	0.647152
	1.04602	1.79162	0.62867	0.899826	1.11772	1.79405	0.925214	0.817713
	1.20172	0.922337	0.814995	0.798057	0.947807	0.709587	0.94752	0.663219
	0.927522	1.17607	0.862337	0.627797	1.1097	0.756458	1.07509	0.78581
	0.981066	1.41652	0.890227	1.73421	0.887199	0.686391	0.706037	0.704366
	1.84575	0.686956	0.822331	0.642873	0.922781	1.29822	0.943837	0.624099
	0.951323	1.52554	0.712417	0.780507	0.624123	0.932833	0.725773	0.990561
	0.929231	0.963432	0.708707	0.895217	0.759598	1.36496	0.760256	0.633542
	0.771754	1.43749	0.892227	1.12606	0.694521	0.814412	0.788357	0.874978
	0.707424	0.885773	0.867684	0.6368	0.983931	0.738678	0.690058	0.71255
	0.839816	1.59638	0.694584	0.904956	0.995666	0.760213	1.08089	0.666737
	0.825359	1.18756	0.694764	0.868852	0.604877	0.760575	1.11707	0.812012
	0.968683	0.722899	0.776519	1.72634	0.973595	0.907844	0.653066	0.62617
	0.762419	1.996	0.84833	0.665927	1.08405	1.11397	1.24525	0.998031
	1.48277	0.75728	0.635913	0.890712	0.99643	0.930358	1.01233	0.813033
	0.821681	0.961538	1.82757	0.832285	1.40464	0.827119	1.16051	0.803559
	0.857635	1.11094	1.00149	0.675689	0.933685	0.673228	0.975444	0.998855
	1.02679	0.964182	1.18434	0.818865	0.849765	0.72001	0.883654	1.02449
	0.966877	0.757479	1.09323	1.11068	0.833752	0.604804	1.45059	0.771732
	0.832088	0.909317	1.06378	1.42326	1.11514	0.845746	1.22107	0.724253
	0.832732	2.42884	0.778907	1.19448	1.16563	1.50063	0.897277	1.15833
	1.17557	1.09246	0.782882	0.886998	0.988454	0.785175	0.934329	1.14307
	2.11678	2.30352	0.800791	0.751906	0.791426	0.788874	0.979225	0.708162
	1.23416	1.01312	0.856163	0.625748	0.63592	0.898865	0.849043	0.936294
	0.914805	2.19012	0.652793	0.931609	0.551605	1.83741	1.80731	0.713951
	1.54216	1.01476	1.1996	0.991282	1.79176	1.26568	0.806083	0.689701
	0.990791	0.9934	1.00284	1.36934	0.983132	2.36192	0.911149	1.5183
	0.771754	0.928792	1.21327	0.84782	0.790916	1.59284	1.5409	1.2022
	0.918352	1.33032	1.39216	0.794202	0.842069	0.805453	0.975036	0.853439
	0.925452	3.09461	1.44621	0.912523	1.41461	0.939567	0.733486	2.84171
	1.01612	0.814288	1.2608	1.04475	1.13	0.795544	1.53601	0.768861
	1.00419	0.890215	1.08834	0.751557	1.10855	0.864565	1.37866	0.792381
	1.25196	1.7371	1.06817	0.710712	0.66921	0.969787	0.739327	0.868125
	1.10377	2.08304	1.01269	0.817374	0.737786	0.905401	0.67629	1.22062
	1.16847	0.925848	2.49073	1.08505	1.06762	0.828323	0.811676	0.777463
	0.753827	1.03454	1.08621	0.977167	1.62495	0.907181	0.786911	0.765722
	0.688789	1.41092	0.963216	1.6889	0.781514	0.825979	0.962994	1.01717
	1.13518	1.18947	0.659652	0.907517	1.43453	0.826395	0.854429	0.70127
	0.928089	1.68036	1.19024	2.68269	0.812257	1.07099	0.784085	0.923294
	0.966851	1.16978	1.55066	0.673285	1.42605	0.884966	1.00001	1.02329
	0.996744	1.3149	0.920059	1.96237	0.938275	0.78273	1.68164	0.856365
	0.987305	1.60017	1.44227	0.938115	0.877819	0.635539	1.14234	0.931133
	2.04376	3.26735	1.09236	0.822373	1.02415	0.767654	0.875836	0.616227
	1.91114	1.23557	0.891222	0.90397	1.21719	0.757646	0.792549	0.800391
	1.07323	0.932457	0.829181	1.20218	1.06184	0.852318	1.56267	0.906872
	1.32844	1.24756	0.977359	0.803051	0.621074	1.19068	0.965343	0.731588
	1.16772	1.42248	0.850407	1.60853	0.74211	0.685751	1.09927	0.751847
	0.907011	1.08354	0.771867	2.53103	0.772458	1.13604	0.482909	0.76783
	0.939144	1.95179	1.06509	1.4267	1.05222	1.06556	0.761428	0.719672
	0.72061	1.75103	1.22585	0.987374	0.874963	1.83553	0.673287	0.874468
	1.21368	1.26305	1.23997	0.779611	0.785741	0.850373	0.832922	0.709921
	0.802426	0.70603	1.52556	0.922362	3.62766	0.75149	0.676547	1.42914
	0.719351	1.35797	0.866284	0.681279	0.900065	1.96378	1.30748	0.987092
	0.913257	0.668965	0.976063	1.19283	1.01218	1.3138	0.726686	1.0313
	1.0565	2.19786	1.61387	0.925315	0.595265	1.2484	0.771525	0.83826
	0.931455	1.36242	0.799733	1.09837	0.833058	0.648029	0.994518	0.936421
	0.879639	1.15415	1.03792	0.852957	0.996508	1.02058	1.17346	0.78025
	1.10953	1.74986	1.24883	0.703529	1.0938	1.00656	0.844581	0.646762
	1.35685	1.58997	0.708368	1.61575	0.817123	0.719851	0.915676	0.678245
	1.06916	0.540488	0.85237	0.914587	0.658441	1.1722	1.13536	1.00833
	0.82561	0.636648	0.808127	0.824066	1.04714	0.969006	0.689986	0.952381
	1.11003	2.90003	1.14866	0.515466	0.742051	0.836555	0.803444	1.20256
	1.17135	0.722009	1.23791	1.02315	1.07044	1.36896	0.696548	2.23137
	1.2173	0.85668	0.815564	0.859548		1.81735	0.748773	0.931305
	0.987317	3.13713	1.41303	0.993349		0.916555	1.15484	1.42375
	0.667775	1.27318	0.848667	0.907472		1.10979	0.989221	1.00326
	0.74211	1.44371	1.67891	0.643255		0.889002	0.826005	0.556179
	0.951932	0.864021	0.907359	0.929631		1.24079	0.681783	0.948227
	0.939863	0.91097	0.786386	1.45669		0.716001	0.881418	0.719871
	1.07486	1.60582	0.903257	0.976228		0.740315	0.953258	1.03409
	0.899906	1.24251	0.939103	0.920605		1.70869	0.966037	0.630679
	1.09748	0.81646	0.826511	0.988186		1.02856	1.08328	0.760885
	1.06073	3.47854	1.45154	0.750545		0.754888	1.99059	0.818752
	0.846881	1.07427	0.88793	1.6923		1.18823	0.672594	0.639616
	1.50747	1.82648	1.07046	0.76283		1.08886	1.58103	1.03764
	0.625511	0.646794	1.88555	0.751258		0.941296	0.56707	0.768834
	1.59489	1.10505	0.745273	1.04832		0.922036	1.26742	1.33056
	1.12432	0.986422	0.936889	1.3472		1.51745	0.745961	0.950422
	1.47365	0.937034	1.01346	0.907241		1.12089	0.694911	0.799984
	1.55244	0.594968	1.07752	0.736716		0.938528	0.677982	0.661153
	0.829517	1.21583	0.84593	1.72079		0.981236	0.96079	0.811042
	0.948226	0.98172	0.737161	0.78392		1.15614	0.782517	1.265
	1.20058	0.772618	0.902592	1.26336		0.944491	0.574276	0.848032
	0.905585	0.718442	0.777105	1.28268		0.775652	0.85019	0.728818
	1.7338	1.20287	0.923253	0.803345		0.921552	0.853028	0.797379
	1.14889	2.48641	0.750889	1.12863		0.803931	0.758019	1.02483
	0.564732	0.721271	0.974043	1.00134		0.742149	0.634093	1.29702
	1.26522	1.15527	0.893839	0.739837		1.43658	0.582133	1.53089
	1.47747	1.46385	0.891975	1.04493		2.05234	1.05518	1.15495
	1.12902	1.53445	0.765488	0.71486		1.08467	0.54052	0.830902
	1.58253	1.48113	1.44635	1.28297		1.75376	0.804449	0.948483
	0.709221	0.89242	0.912304	1.44009		0.987303	0.624669	1.55799
	0.849752	1.7513	0.960005	1.21506		1.26273	0.686772	0.818932
	0.804357	1.58261	0.861371	0.642501		0.928486	0.778676	0.810957
	1.13966	1.44144	0.81945	1.30555		0.843369	0.52301	1.02837
	1.00028	1.78023		1.29525		0.792794	0.838939	0.649252
	0.964495	1.29125		0.78988		1.65651	0.772346	0.844839
	0.802372	1.16323		0.559468		0.985965	1.28493	1.04584
	0.624886	1.4444		0.910653		1.16744	1.24465	0.73053
	0.96467	0.955775		0.916177		1.03733	0.807386	0.624383
	0.738996	0.782287		0.883597		0.991944	1.5303	0.971326
	1.14167	1.26688		1.00541		0.916407	0.794005	0.915733
	1.78009	1.12909		0.95232		1.08452	0.746012	1.69869
	0.985572	1.08924		0.872144		1.01918	2.29679	1.09069
	1.10043	1.49002		0.617767		1.25561	0.690337	0.820677
	0.887153	1.34156		0.987952		1.69452	2.51349	0.902103
	0.894398	1.69303		1.48578		0.793357	1.02471	1.15774
	0.663699	1.09612		0.99046		0.993943	0.69563	0.726923
	0.845384	1.1432		1.17366		0.87458	1.02275	1.06409
	0.63371	1.35424		1.1429		0.744086	1.44582
	0.754907	0.942945		0.92975		2.12873	0.664911
	0.804521	1.78214		1.01841		0.934877	0.772395
	1.01369	1.32133		1.41173		0.988258	0.846184
	1.40212	2.17038		0.774535		0.930826
	2.25634	1.76742		1.16549		1.05713
	1.26674	1.79527		0.80871		1.16848
	0.538273	1.20194		1.04284		1.06008
	1.68223	1.16609		0.67466		0.869228
	0.753835	0.7095		1.01523		1.0657
	1.82129	0.804455		1.86456		1.47687
	0.698676	1.14659				0.875061
	1.28261	0.833998				0.855634
	0.925491	1.16752				1.09837
	0.694468	2.22119				1.49403
	0.962884	0.822				0.892804
	0.929396	1.2635				1.10091
	1.02242	0.599808
	1.20554	0.760685
	0.778155	0.857903
	0.780136	0.82717
	0.558086	1.65974
	0.872005	0.813412
	0.977941	0.949171
	0.616014	0.782998
	0.625637	0.864835
	0.914877	1.14265
	0.744731	0.938555
	1.12636	1.50645
	0.914339	0.922823
	2.27376	1.28728
	0.813246	2.78179
	0.823188	1.27993
	0.803332	0.668931
	0.873275	1.57021
	0.888742	0.902025
	1.23609	1.17079
	1.167	1.24338
	1.14042	0.784359
	0.692436	1.24123
	0.95189	0.866568
	0.955149	1.74212
	0.789661	1.17227
	0.793164	0.88463
	0.80618	1.0335
	1.08725	1.80054
	0.978808	0.836804
	0.907921	0.84796
		0.748846
		0.940194
		1.08346
		2.06741
		0.624159
		1.70711
		1.09461
		1.44056
		1.59669
		0.829264
		1.21436
		1.24624
		1.72516
		2.54051
		1.23251
		2.03004
		1.17224
		0.909864
		1.30422
		3.27592
		1.14696
		1.44256
		1.05433
		0.923248
		1.40627
		1.61311
		1.39195
		2.92232
		0.818673
		0.913274
		2.1234
		1.51636
		1.36337
		1.88258
		2.65952
		1.22676
		0.970665
		2.26832
		1.40335
		1.33942
		2.08714
		1.22252
		1.62673
		1.69604
		1.35924
		0.729369
		0.937066
		0.713213
		1.9514
		1.62275
		1.21158
		0.608279
		0.903006
		0.788274
		0.78456
		0.572907
		0.75832
		1.67792
		1.30369
		2.05226
		0.595378
		2.10879
		0.937929
		2.71548
		1.73785
		2.41668
		2.42546
		1.0112
		0.818905
		0.853702
		1.03237
		1.21778
		0.96202
		0.577447
		1.0961
		0.950276
		0.971718
		1.55266
		0.789434
		1.7858
		0.817575
		1.59595
		2.02075
		2.5636
		1.07902
		1.70698
		2.6311
		0.756528
		1.21222
		0.645875
		1.74394
		1.17432
		1.12562
		1.74634
		2.15807
		2.52405
		1.51369
		1.7206
		1.71867
		0.95261
		1.02152
		1.79468
		2.07212
		2.87274
		1.38895
		2.62054
		0.62077
		0.883919
		0.765428
		1.27578
		1.97781
		1.23241
		0.667246
		1.71139
		1.20988
		1.48419
		1.2283
		1.52688
		0.856044
		0.722509
		1.9809
		1.07024
		0.956838
		1.07511
		1.05205
		0.952766
		1.46693
		0.765093
		2.8985
		0.787023
		0.976094
		1.05553
		1.32855
		1.95128
		0.757065
		1.09154
		1.51967
		0.766818
