# Supplementary material for: Aspirin prevents metastasis by limiting platelet TXA2 suppression of T cell immunity
Source: Nature. 2025 Mar 5;640(8060):1052–61. doi: 10.1038/s41586-025-08626-7 (PMC12018268; doi:10.1038/s41586-025-08626-7)
Supplement: Supplementary file 12 — Source Data Fig. 5 [file 41586_2025_8626_MOESM12_ESM.xlsx]

## Sheet: Figure 5 Source Data
a
	B16 metastatic nodules
	Vehicle	TXA2 analogue
	116	314
	256	556
	41	142
	141	437
	24	350
	114	371
	257	419
	215	166
	135	100
	35	11
b
	Serum TXB2 (ng/ml)
	Vehicle	Aspirin
	12.279	5.3404
	11.9536	2.24096
	16.7975	9.30321
	10.8325	1.21912
	16.4994	4.34659
	14.0437	1.20826
	13.3093	2.42899
	21.9728	15.6365
	23.3939	0.779192
	13.6716	4.38568
	15.2221	1.01018
	9.99395	19.2116
	18.0447	2.40734
	11.2275
	12.8411
c
	B16 metastatic nodules / pair lung
	cWT+ Vehicle	cWT+ Aspirin	Arhgef1 cKO+ Vehicle	Arhgef1 cKO+ Aspirin
	65	3	12	10
	150	100	35	15
	414	21	0	161
	300	75	15	30
	285	189	162	146
	94	169	107	112
	129	163	158	54
	287	206	107	119
	28	96	3	90
	99	67	11	90
	131	35	24	4
	79	124	39	134
	35	74	66	3
	395	118	27	31
	116	16	12	1
	459	25	41	55
	133	342	152	392
	337	31	248	188
	291	75		140
		248		132
		244		97
		200		194
		102		138
				85
e
	B16 metastatic nodules
	cWT			Arhgef1 cKO
	Vehicle	Aspirin+ Vehicle	Aspirin+ TXA2 analogue	Vehicle	Aspirin+ Vehicle	Aspirin+ TXA2 analogue
	140	67	88	5	13	4
	66	51	43	13	7	6
	49	23	1	13	5	0
	123	22	164	2	3	0
	124	78	23	49	14	17
	111	0	110	14	17	8
	133	61	2	35	13	11
	32	48	159	8	0	12
	189	7	91	0	40	10
	141	150	19	4	12	9
	40	14	164	13	6	31
	26	50	149	18	95	15
	38	47	0	37	25	90
	2	67	13	39	6	30
	195	15	149	7	8	12
	14	39	42	94	2	21
	54	12	145	1	3	0
	27	0	79	22	20	13
	1	8	12	42	95	8
	169	65	41	0	23	1
	10	48	11	9	0	56
	146	74	93			65
	25	10	34			3
	47	25	17
		81	11
			7
f
	B16 metastatic nodules / pair lung
	WT BMC+ Vehicle	WT BMC + Aspirin	Tbxa2r KO BMC + Vehicle	Tbxa2r KO BMC + Aspirin
	185	115	124	31
	219	185	66	22
	22	98	84	379
	247	293	169	96
	337	246	16	246
	205	149	91	33
	197	153	190	22
	192	195	124	88
	269	118	107	137
	166	35	1	95
	351	126	80	155
	218	194	194	63
	221	200	115	183
	129	126	38	106
	255	115	138	137
	263	63	164	139
	140	128	103	240
	101	79	0	28
	115	133	85	89
	373	87	107	36
	667	143	314	148
	341	162	238	224
	328	84	90	223
	2	188	202	207
	0	105	146	165
	182	80		401
	45	0		103
		317		180
g
	B16 metastatic nodules / lung pair					Serum TXB2 (ng/ml)
	cWT+ Vehicle	cWT+ COX-1 inhibitor	Arhgef1 cKO+ Vehicle	Arhgef1 cKO+ COX-1 inhibitor		cWT+ Vehicle	cWT+ COX-1 inhibitor	Arhgef1 cKO+ Vehicle	Arhgef1 cKO+ COX-1 inhibitor
	126	62	8	3		95.15	0	12.1299	0.975581
	138	61	17	19		81.6476	0	19.1216	0.202789
	132	101	4	11		23.2984	0	19.6337	0
	155	96	23	1		13.3706	4.72941	68.0441	0
	38	20	32	0		22.4847	0	6.898	0.110035
	25	11	4	31		29.2587	0	53.9897	0
	22	30	29	68		15.4392	57.8246	8.09491	0
	76	17	1	13		68.2909	43.8024	4.97985	0
	11	4	6	105		26.4863	0.787345		0
	53	27	25	63		90.3385
	192	147	162	37
	51	21	50	102
	372	89	20	8
	238	56	42	5
	24	186	23	0
	429	174	15	89
	311	176	32	19
	179	129	14
	177	189	13
	529
h
	B16 metastatic nodules / lung pair (Data from vehicle-treated cWT and cKO groups also used as controls in Extended Data Fig.12d)					Serum TXB2 (ng/ml)
	cWT+ Vehicle	cWT+ COX-2 inhibitor	Arhgef1 cKO+ Vehicle	Arhgef1 cKO+ COX-2 inhibitor		cWT+ Vehicle	cWT+ COX-2 inhibitor	Arhgef1 cKO+ Vehicle	Arhgef1 cKO+ COX-2 inhibitor
	300	217	110	60		70.9949	196.488	60.8678	43.59
	77	401	91	26		11.134	128.902	128.902	17.0522
	0	299	76	6		117.894	105.99	261.793	15.6881
	196	194	15	20		86.6959	171.233	129.734	97.8382
	152	217	14	0		24.7424	108.658	116.414	44.5307
	275	142	2	33		20.0104	50.1453	43.59	59.1832
	112	56	4	29		19.084	38.607	277.826	48.0134
	347	217	33	15		48.2741	26.5066	114.236	28.8454
		187	16	37		94.327	33.0637	23.6791	66.2682
		128	44	12		31.7441	349.537	84.1485	107.314
i
	Dividing CD8 T cells (%)
	WT CD8	WT CD8+ Platelet	Arhgef1 KO CD8	Arhgef1 KO CD8+ Platelet
	91.7	11.6	94	68.7
	87.7	7.8	91.2	60.3
	86.6	11.9	93	62.5
	88.8	14.1	93.4	65.7
	99.4	9.3	99.4	10.8
	98.9	7.46	99.6	17.2
	99.4	13.9	99.5	31.9
	99	9.06	99.7	58
j
	B16 metastatic nodules / lung pair			Urinary prostanoid metabolites (ng/mg create)
	WT	Pf4Cre Ptgs1fl/fl		Prostanoid metabolite	WT								Pf4Cre Ptgs1fl/fl
	1	3		TXM	112.676	175.652	118.166	194.348	234.869	92.409	248.905	195.908	54.631	49.998	83.172	28.117	11.873	54.453	62.668
	97	1		PGIM	19.26	17.665	10.073	23.505	16.41	12.288	33.065	18.566	21.896	8.62	102.494	2.372	19.322	20.992	5.92
	1	20		PGDM	13.961	16.78	9.737	17.369	37.472	28.717	37.258	28.393	26.062	19.756	12.14	0.49	7.016	6.43	4.495
	1	0		PGEM	4.728	6.181	3.411	8.528	10.937	14.789	13.76	14.12	16.486	18.751	10.6	0.414	4.588	1.736	1.35
	59	3
	61	0
	3	3
	23	28
	6	3
	134	23
	15	0
	21	0
	6	10
	70	5
	12	20
	9	2
	11	0
	5	5
	68
	15
k
	B16 metastatic nodules / lung pair
	WT	TXAS KO	Arhgef1 KO	TXAS KO Arhgef1 KO
	289	78	5	49
	103	21	63	27
	71	57	9	51
	11	0	30	32
	21	47	13	8
	296	29	5	7
	125	21	100	47
	78	9	106	9
	328	86	21	12
	427	84	5	352
	125	220	155	201
	286	26	89	161
	161	104	191	78
	42	98	224	70
	87	230	185	74
	119	70	43	10
	58	104	2	0
	133	216	30	46
	133	83	57	30
	121	61	55	1
	191	172	74	16
	70	126	27	69
	77	14	56	44
	52	85	11	0
	7	60	30	21
	17	135	47	11
		31	0	0
		100		4
		61
		74
