# Supplementary material for: Aspirin prevents metastasis by limiting platelet TXA2 suppression of T cell immunity
Source: Nature. 2025 Mar 5;640(8060):1052–61. doi: 10.1038/s41586-025-08626-7 (PMC12018268; doi:10.1038/s41586-025-08626-7)
Supplement: Supplementary file 13 — Source Data Extended Data Fig. 1 [file 41586_2025_8626_MOESM13_ESM.xlsx]

## Sheet: Extended Figure 1 Source Data
a
	mCherry+ B78ChOva (x104)
	WT	Arhgef1 KO
	2.5603	3.57861
	5.53973	0.865
	6.94301	1.66835
	8.47108	4.35605
	7.47699	0.299215
	5.17756	4.59682
	8.95959	0.331828
	13.1354	0.057719
d
	Primary mammary tumour area (mm2)																		Primary mammary tumour area (mm2)											Time to primary breast cancer (%)
	Age (Week)	MMTV-PyMT WT																	Age (Week)	MMTV-PyMT Arhgef1 KO										Age (Week)	MMTV-PyMT WT	MMTV-PyMT Arhgef1 KO
	0	0	0	0	0	0	0	0	0	0	0	0	0	0	0	0			0	0	0	0	0	0	0	0	0	0		0
	0.33	0	0	0	0	0	0	0	0	0	0	0	0	0	0	0			0.33	0	0	0	0	0	0	0	0	0		0.33
	0.67	0	0	0	0	0	0	0	0	0	0	0	0	0	0	0			0.67	0	0	0	0	0	0	0	0	0		0.67
	1	0	0	0	0	0	0	0	0	0	0	0	0	0	0	0			1	0	0	0	0	0	0	0	0	0		1
	1.33	0	0	0	0	0	0	0	0	0	0	0	0	0	0	0			1.33	0	0	0	0	0	0	0	0	0		1.33
	1.67	0	0	0	0	0	0	0	0	0	0	0	0	0	0	0			1.67	0	0	0	0	0	0	0	0	0		1.67
	2	0	0	0	0	0	0	0	0	0	0	0	0	0	0	0			2	0	0	0	0	0	0	0	0	0		2
	2.33	0	0	0	0	0	0	0	0	0	0	0	0	0	0	0			2.33	0	0	0	0	0	0	0	0	0		2.33
	2.67	0	0	0	0	0	0	0	0	0	0	0	0	0	0	0			2.67	0	0	0	0	0	0	0	0	0		2.67
	3	0	0	0	0	0	0	0	0	0	0	0	0	0	0	0			3	0	0	0	0	0	0	0	0	0		3
	3.33	0	0	0	0	0	0	0	0	0	0	0	0	0	0	0			3.33	0	0	0	0	0	0	0	0	0		3.33
	3.67	0	0	0	0	0	0	0	0	0	0	0	0	0	0	0			3.67	0	0	0	0	0	0	0	0	0		3.67
	4	0	0	0	0	0	0	0	0	0	0	0	0	0	0	0			4	0	0	0	0	0	0	0	0	0		4
	4.33	0	0	0	0	0	0	0	0	0	0	0	0	0	0	0			4.33	0	0	0	0	0	0	0	0	0		4.33
	4.67	0	0	0	0	0	0	0	0	0	0	0	0	0	0	0			4.67	0	0	0	0	0	0	0	0	0		4.67
	5	0	0	0	0	0	0	0	0	0	0	0	0	0	0	0			5	0	0	0	0	0	0	0	0	0		5
	5.33	0	0	0	0	0	0	0	0	0	0	0	0	0	0	0			5.33	0	0	0	0	0	0	0	0	0		5.33
	5.67	0	0	0	0	0	0	0	0	0	0	0	0	0	0	0			5.67	0	0	0	0	0	0	0	0	0		5.67
	6	0	0	0	0	0	0	0	0	0	0	0	0	0	0	0			6	0	0	0	0	0	0	0	0	0		6
	6.33	0	0	0	0	0	0	0	0	0	0	0	0	0	0	0			6.33	0	0	0	0	0	0	0	0	0		6.33
	6.67	0	0	0	0	0	0	0	0	0	0	0	0	0	0	0			6.67	0	0	0	0	0	0	0	0	0		6.67
	7	0	0	0	0	0	0	0	0	0	0	0	0	0	0	0			7	0	0	0	0	0	0	0	0	0		7
	7.33	0	0	0	0	0	0	0	0	0	0	0	0	0	0	0			7.33	0	0	0	0	0	0	0	0	0		7.33
	7.67	0	0	0	0	0	0	0	0	0	0	0	0	0	0	0			7.67	0	0	0	0	0	0	0	0	0		7.67
	8	0	0	0	0	0	0	0	0	0	0	0	0	0	0	0			8	0	0	0	0	0	0	0	0	0		8
	8.33	0	0	0	0	0	0	0	0	0	0	0	0	0	0	0			8.33	0	0	0	0	0	0	0	0	0		8.33
	8.67	0	0	0	0	0	0	0	0	0	0	0	0	0	0	0			8.67	0	0	0	0	0	0	0	0	0		8.67
	9	0	0	0	0	0	0	0	0	0	0	0	0	0	0	0			9	0	0	0	0	0	0	0	0	0		9
	9.33	0	0	0	0	0	0	0	0	0	0	0	0	0	0	0			9.33	0	0	0	0	0	0	0	0	0		9.33
	9.67	0	0	0	0	0	0	0	0	0	0	0	0	0	0	0			9.67	0	0	0	0	0	0	0	0	0		9.67
	10	0	0	0	0	0	0	0	0	0	0	0	0	0	0	0			10	0	0	0	0	0	0	0	0	0		10
	10.33	0	0	0	0	0	0	0	0	0	0	0	0	0	0	0			10.33	0	0	0	0	0	0	0	0	0		10.33
	10.67	0	0	0	0	0	0	0	0	0	0	0	0	0	0	0			10.67	0	0	0	0	0	0	0	0	0		10.67
	11	0	0	0	0	0	0	0	0	0	0	0	0	0	0	0			11	0	0	0	0	0	0	0	0	0		11
	11.33	0	0	0	0	0	0	0	0	0	0	0	0	0	0	0			11.33	0	0	0	0	0	0	0	0	0		11.33
	11.67	0	0	0	0	0	0	0	0	0	0	0	0	0	0	0			11.67	0	0	0	0	0	0	0	0	0		11.67
	12	0	0	0	0	0	0	0	0	0	0	0	0	0	0	0			12	0	0	0	0	0	0	0	0	0		12
	12.33	0	0	0	0	0	0	0	0	0	0	0	0	0	0	0			12.33	0	0	0	0	0	0	0	0	0		12.33
	12.67	0	0	0	0	0	0	0	0	0	0	0	0	0	0	0			12.67	0	0	0	0	0	0	0	0	0		12.67
	13	0	0	0	0	0	0	34.4	0	0	0	0	0	0	0	0			13	0	0	0	0	0	0	0	0	0		13
	13.33	0	0	0	0	0	0	34.4	0	0	0	0	0	0	0	0			13.33	0	0	0	0	0	0	0	0	0		13.33
	13.67	0	0	0	0	0	0	36	0	0	0	0	0	0	0	0			13.67	8.68	0	0	0	29	0	0	0	0		13.67
	14	0	0	0	0	0	0	39.2	0	0	0	0	0	0	0	0			14	9.24	0	0	0	35	0	0	0	0		14
	14.33	0	0	0	0	0	0	39.2	0	0	0	0	0	0	0	0			14.33	67.47	0	0	0	35	0	0	0	0		14.33
	14.67	0	0	0	0	0	0	39.2	0	0	0	0	0	0	0	0			14.67	67.28	0	0	0	35	0	0	0	0		14.67
	15	0	0	0	19.65	0	0	39.2	0	0	0	0	0	0	0	0			15	67.45	0	0	0	47.36	0	0	0	0		15
	15.33	0	0	0	30.52	0	0	44	0	0	0	0	0	0	0	0			15.33	85.97	0	46.92	0	47.36	42	0	0	0		15.33
	15.67	0	0	1.96	68.93	26.55	0	46.28	0	0	0	0	0	0	0	0			15.67	86.06	0	51.68	0	53.82	58.2	0	0	0		15.67
	16	0	0	3.57	80.99	75.05	0	57.34	0	0	0	0	28	0	0	0			16	78.96	0	52.44	9.52	53.82	83.6	0	0	0		16
	16.33	0	0	15.38	84.82	88.61	0	19.89	0	0	0	0	27.3	0	0	38.86			16.33	101.04	0	55.93	10.15	72.22	83.6	0	0	0		16.33
	16.67	0	0	74.37	88.32	94.17	0	22.8	0	45.36	0	0	46	0	0	49.58			16.67	109.54	8.99	56.16	26.64	75.2	83.6	0	0	0		16.67
	17	0	0	102.55	89.76	94.17	4.84	22.56	0	45.36	0	31.9	48.5	0	0	51.8			17	190.4	16.34	62.64	27.94	75.2	83.6	0	0	0		17
	17.33	0	4	109.03	92.64	130.77	5.29	22.47	0	45.36	0	31.9	46	0	0	31.36			17.33	218.79	23.22	62.64	41.62	75.2	83.6	0	0	0		17.33
	17.67	4.48	4	110.1	115.06	170.18	9.52	22.65	0	42.84	0	35.38	45.5	0	0	31.62			17.67	276.37	50.92	62.64	40.35	186	75.19	0	0	0		17.67
	18	16.4	4	125.41	134.27	193.52	10.58	22.78	0	42.88	0	33.55	48	0	0	48.18			18	319.82	50.92	60.9	58.69	299.49	88	0	0	0		18
	18.33	36.6	4	177.2	147.49	204.36	11.31	22.54	0	42.88	0	33.55	48	0	0	52.14			18.33	346.96	51.17	80.92	64.42	353.31	93.5	0	0	0		18.33
	18.67	47.57	4.24	252.8	102.22	211.19	11.53	23	0	40.2	0	38.5	52.5	0	0	56.14			18.67	354.64	94.51	84.86	67.78	416.2	95.2	0	0	0		18.67	1
	19	72.73	11.04		162.57	215.33	21.85	23	4	40.2	0	56	58	0	0	52.8			19	393.57	104.26	89.84	78.8	505.15	103.2	0	61.5	0		19		1
	19.33	69.03	21.59		159.37	227.62	30.39	22.5	4.84	46.9	0	64.8	63.65	0	0	54.92			19.33		106.34	112.03	80.89	542.83	120	0	64.7	0		19.33
	19.67	111.15	24.09		198.56	248.54	42.85	24.38	4.84	48.91	0	75.6	75.53	0	0	79.56			19.67		107.61	131.06	115.52	628.91	172.8	0	87.83	0		19.67
	20	112.34	25.53		220.21	339.24	40.02	27.84	8.4	58.29	0	104	97.74	0	0	122.04			20		130.27	155.06	122.27	662.51	172.8	0	112.71	0		20	1
	20.33	221.85	27.33		269.96		39.91	62.82	23.04	58.29	0	274.78	104.86	0	0	99.3			20.33		150.45	170.12	146.61	761	461.7	0	110.55	82.8		20.33	1	1
	20.67		53.68				40.47	66.11	47.45	106.7	0	314.2	104.86	0	0	103.95			20.67		163.98	212.45	170.25		720.95	78.32	116.54	90		20.33	1
	21		55.88				40.57	66.44	48.83	160.52	0	389.16	264.1	0	0	162.43			21		197.25	297.34	108.13		554.78	120.14	125.09	124.65		20.67
	21.33		90.75				36.07	76.96	60.83	227.42	0	423.3	396.65	19.32	0	169.4			21.33		216.75	238.79	125.74			164.15	125.09	192.09		21		1
	21.67		99.66				36.5	99.68	32.85	197.62	0	485.21	477.27	19.32	31.92	191.98			21.67			236.1	127.36			196.72	139.24	172.08		21.33		1
	22		89.83				35.85	118.47	42.52	268.02	0	511.59	510.94	74.32	34.8	193.7			22			239.67	128.94			198.62	217.54	174.1		21.67
	22.33		111.15				35.85	133.44	42.48	299.9	0	533.54	587.18	108.88	41.58	199.7			22.33			243.05	119.09			305.66	323.69	186.21		22
	22.67		79.96				47.53	141.27	47.6	320.94	0	578.83	649.06	182.02	44.2	221.47			22.67			249.73	119.2			311.05	397.56	191.56		22.33
	23		163.68				56.31	164.59	72.29	334.3	31.92	644.84	706.76	182.02	44.2	251.7			23			249.68	119.07			346.43	435.39	191.56		22.67
	23.33		107.88				59.29	177.6		686.72	34.8	630.24	728.8	210.32	43.52				23.33			283.5	119.24			355.66	584.37	298.36		23	1
	23.67		142.8				77.46	209.67		721.33	41.58		813.8	210.32	80.28				23.67				154.2			363.81		371.03		23.33	1	1
	24		192.6				151.12	246.21		753.81	44.2		816.68	259.1	94.82				24				154.19					345.18		23.33	1	1
	24.33		241.39				181.95			801.19	44.2				85.7				24.33				165.98					346.36		23.67
	24.67						188.24				43.52				85.77				24.67				182.46					406.45		24	1	1
	25						188.24				80.28				86.41				25				313.58							24	1
	25.33						197.23				94.82				179.35				25.33				348.36							24	1
	25.67						178.28				85.7				204.25				25.67											24.33	1
	26						201.46				85.77				222.4				26											24.33	1
	26.33						220.3				86.41				250.08				26.33											24.67		1
	26.67										179.35				310.5				26.67											25
	27										204.25				462.1				27											25.33		1
	27.33										222.4				580.85				27.33											25.67
	27.67										250.08								27.67											26
	28										310.5								28											26.33	1
	28.33										462.1								28.33											26.67
	28.67										580.85								28.67											27
																														27.33
																														27.67	1
																														28
																														28.33
																														28.67	1
																														29
																														29.33
																														29.67
																														30
e
	Tumour area (mm2)										Tumour area (mm2)
	Days after MC38 implantation	WT									Days after MC38 implantation	Arhgef1 KO
	0	0	0	0	0	0	0	0			0	0	0	0	0	0
	7	0	0	0	0	0	0	0			7	0	0	0	0	0
	10	41.136	13.1029	6.4904	24.8832	16.393	51.6852	14.52			10	24.288	27.1347	20.8425	19.182	36.068
	13	85.3654	28.1385	22.7252	42.9374	32.864	67.4348	21.2382			13	32.8024	34.1968	38.396	29.203	49.6886
	17	104.201	43.949	59.74	59.2676	32.2333	125.926	36.2664			17	28.167	35.4049	44.805	53.1944	86.8756
	20	156.782	71.3125	51.242	100.394	99.3447	198.034	56.3208			20	34.3156	40.89	54.6158	89.0892	133.266
	24	209.198	97.4556	90.52	141.974		279.053				24	35.3082	46.6752	85.7286	112.006	172.585
	26	297.253	155.465	105.818	180.587						26	34.416	65.1864	105.022	149.646	206.782
	28		158.227	123.072	228.604						28	40.04	72.5845	136.274		267.943
	31		267.787	210.395							31	49.7068	86.7898
	33			235.214							33	66.1424	129.471
	35										35	79.7876	127.465
	39										39	86.7896	189.253
	41										41	108.085	267.128
	45										45	176.256
											47	205.632
