# Supplementary material for: Aspirin prevents metastasis by limiting platelet TXA2 suppression of T cell immunity
Source: Nature. 2025 Mar 5;640(8060):1052–61. doi: 10.1038/s41586-025-08626-7 (PMC12018268; doi:10.1038/s41586-025-08626-7)
Supplement: Supplementary file 14 — Source Data Extended Data Fig. 2 [file 41586_2025_8626_MOESM14_ESM.xlsx]

## Sheet: Extended Figure 2 Source Data
a
	Immune cells (x105) / in B16 tumour-bearing lung pair
	Genotpye	B cells									CD4 Tconv cells									Treg cells									CD8 T cells									NK cells									γδ T cells
	WT	5.65789	8.31621	8.41332	12.3106	11.909	5.51703	6.10453	6.89808	3.78139	2.26877	2.52112	2.75188	3.0344	2.363	2.77147	4.0639	2.54368	1.89118	0.276696	0.191385	0.263376	0.264335	0.185227	0.352541	0.319184	0.255364	0.123722	1.71195	2.05073	2.48215	2.68633	1.9375	2.26468	2.77364	2.09642	1.4099	2.73907	2.48526	3.41435	3.79166	3.32874	1.62826	2.39993	2.03387	2.33299	0.264761	0.268359	0.297761
	Arhgef1 KO	10.2348	9.06492	9.92958	11.3047	11.0168	6.28217	6.91376	5.67163	6.1578	3.09881	2.57484	3.76532	4.9232	2.29308	2.59187	2.42894	3.06955	1.69779	0.302216	0.308125	0.497017	0.539812	0.188732	0.175377	0.217054	0.331952	0.111539	2.39113	2.15875	2.32026	3.65799	1.67612	1.67103	1.41654	1.58933	1.18036	3.28258	3.79489	2.82168	4.18908	3.74408	2.58642	2.40462	2.00072	1.53066	0.343785	0.324546	0.325217
[truncated: 60 more columns]
