# Supplementary material for: Aspirin prevents metastasis by limiting platelet TXA2 suppression of T cell immunity
Source: Nature. 2025 Mar 5;640(8060):1052–61. doi: 10.1038/s41586-025-08626-7 (PMC12018268; doi:10.1038/s41586-025-08626-7)
Supplement: Supplementary file 15 — Source Data Extended Data Fig. 3 [file 41586_2025_8626_MOESM15_ESM.xlsx]

## Sheet: Extended Figure 3 Source Data
a
	mCherry+ B78ChOva / lung pair (x104)
	cWT	Arhgef1 cKO
	11.8397	0.12389
	0.012954	0.201258
	1.11296	1.02006
	0.476945	0.193548
	19.7121	0.116915
	2.14635	0.063384
	0.052316	0.08802
	6.43635	0.044359
	2.85309	0.008772
		0.224209
b
	CD4+ T cells (x105) / lung pair			CD8+ T cells (x105) / lung pair
	cWT	Arhgef1 cKO		cWT	Arhgef1 cKO
	1.73847	3.20981		2.41549	3.39934
	4.13644	3.70321		4.98436	4.63462
	3.05344	3.89901		3.41885	3.49288
	4.35174	2.77612		4.95518	2.67487
	4.34387	2.58959		5.00598	2.78372
	4.09926	2.50627		5.05508	2.44229
	5.20188	3.39847		8.50521	3.05795
	4.62698	5.19142		6.27537	5.03809
	4.55188	3.90052		4.52296	4.33085
	4.42309	3.61069		4.88277	3.87809
	3.7759	2.00039		3.93519	1.58916
	2.83359	2.74459		1.96636	2.02832
	3.81679	3.26649		2.98254	2.75175
	2.84244	2.39396		2.11865	1.97678
	2.53218	3.30413		2.16536	2.25749
	1.23493	1.96703		0.68148	1.52786
	1.51807	2.09532		1.44545	1.34939
	3.06437	3.2487		1.66491	2.08036
	3.22059	1.89311		2.59408	1.15289
	3.71955	2.43968		2.78862	1.43041
	3.31362			2.58366
c
	Relative frequency of CD8+ T cells within indicated phenograph clusters normalised to WT frequency (source data from clusters 4, 9, 10 and 14 shown in Fig. 2g)
	CD8 T cell Cluster	cWT + Tumour											Arhgef1 cKO + Tumour										cWT + No Tumour			Arhgef1 cKO + No Tumour
	1	1.19163	0.851425	0.664039	0.927835	0.795027	0.671316	0.744087	0.796847	1.12614	0.895088	1.15888	0.829594	0.862341	0.651304	0.855064	0.596725	0.898727	1.06792	1.05337	1.33899	0.844148	1.07702	1.06792	0.855064	0.835052	0.771377	0.631292	0.747726
	2	0.473369	0.557257	1.11651	0.477364	0.567244	1.1285	0.245672	0.377497	0.359521	0.24767	0.323569	1.20439	0.695073	0.868842	0.956724	1.51598	1.01864	0.749001	0.978695	0.91478	1.23635	0.737017	1.22437	1.03862	1.04261	1.48602	1.2783	1.37017
	3	0.451347	0.882485	1.21931	0.303144	0.379491	0.698353	0.689371	0.862275	0.976796	0.709581	0.433383	1.02395	0.877994	0.741018	1.32261	1.34506	1.05539	1.09581	0.961078	1.02844	0.568114	0.745509	1.17889	1.0756	1.13174	1.20359	1.12725	1.17216
	5	0.524342	0.617717	0.907422	0.469274	0.952913	1.06784	0.435754	0.648843	0.328013	0.428571	0.476457	0.632083	0.766161	1.33839	0.881085	1.25698	0.598563	0.555467	0.826018	0.584198	1.16121	0.713488	1.39106	0.895451	0.873903	1.2067	1.06065	0.948125
	6	1.09921	0.722222	0.571429	1.01587	1.62698	0.916667	0.666667	1.1746	0.539683	0.571429	1.27381	0.670635	0.920635	1.14682	0.761905	0.753968	0.607143	0.583333	0.992063	0.674603	1.44444	0.928571	1.14682	0.924603	0.734127	0.666667	0.789683	0.615079
	7	0.466091	1.63502	0.510481	0.721332	0.140567	0.247842	1.6979	0.976572	1.49815	1.74969	0.884094	1.02466	0.38471	0.218249	0.691739	0.270037	0.98397	0.98767	0.332922	0.736128	0.140567	1.55734	0.199753	1.24291	1.12454	0.510481	1.03206	0.562269
	8	2.44323	0.838428	0.786026	1.17904	1.04804	1.00218	0.89083	0.917031	1.12664	1.32314	1.15284	0.936681	0.930131	1.89956	0.91048	0.831878	1.75546	1.4607	1.38865	1.00218	1.77511	1.13974	1.01528	0.844978	0.923581	0.740175	0.982533	1.29694
	11	0.805147	0.661765	1.25735	0.551471	0.209559	0.727941	0.264706	0.198529	3.48529	2.19485	1.125	1.41176	0.430147	0.75	0.871324	0.772059	1.44485	1.24632	0.738971	0.805147	0.242647	1.75368	0.5625	0.683824	1.6875	0.948529	0.970588	2.25
	12	1.47805	1.25854	0.921951	0.907317	0.614634	0.936585	0.907317	1.06829	0.790244	1.53659	0.643902	1.37561	1.62439	1.56585	1.49268	0.936585	1.00976	1.71219	1.14146	1.14146	0.834146	1.03902	0.731707	1.22927	1.14146	1.1122	1.37561	1.21463
	13	0.25	1.78571	1.26786	0.446429	0.285714	0.428571	1.55357	1.46429	1.39286	1.05357	0.625	3.07143	1.32143	0.232143	1.25	0.803571	1.66071	0.803571	0.767857	1.30357	0.410714	0.946429	0.321429	1.73214	1.07143	1.01786	1.21429	0.964286
	15	0.75	0	0.75	1.125	2.625	1.125	1.125	2.625	1.125	0	2.25	0.75	1.125	1.125	1.125	0.375	0.75	0.75	2.625	4.125	1.5	1.125	0.375	1.5	1.875	1.125	1.875	0
d
	PD1+TIGIT+ CD8+ effector T cells (x104)
	cWT + No Tumour	Arhgef1 cKO + No Tumour	cWT + Tumour	Arhgef1 cKO+ Tumour
	0.0158311	0.037594	0.463748	0.12069
	0.0185368	0.0650976	0.103001	0.174779
	0.013245	0.0390805	0.189263	0.406688
	0.0287932	0.0979843	0.353631	0.231083
			1.12191	0.0600175
			0.685701	0.0182482
			0.485734	0.191721
			1.40817	0.376085
			0.27188	0.280676
			0.558672	0.232704
			0.708092
