# Supplementary material for: Aspirin prevents metastasis by limiting platelet TXA2 suppression of T cell immunity
Source: Nature. 2025 Mar 5;640(8060):1052–61. doi: 10.1038/s41586-025-08626-7 (PMC12018268; doi:10.1038/s41586-025-08626-7)
Supplement: Supplementary file 16 — Source Data Extended Data Fig. 4 [file 41586_2025_8626_MOESM16_ESM.xlsx]

## Sheet: Extended Figure 4 Source data
a
	PD1+TIM3+ CD4+ effector T cells (x104)						PD1+TIGIT+ CD4+ effector T cells (x104)
	cWT+ No Tumour	cKO + No Tumour	cWT + Tumour	cKO + Tumour			cWT+ No Tumour	cKO + No Tumour	cWT + Tumour	cKO + Tumour
	0.0158311	0.0105733	0.369586	0.115385			0.0448549	0.0540414	1.85028	0.611406
	0.0185368	0.010015	0.20473	0.610619			0.155709	0.092639	0.537894	1.19469
	0.00662252	0.0195402	0.196685	1.19747			0.0573951	0.112644	0.460168	2.52033
	0.00751127	0.0391937	1.96293	0.110705			0.0688533	0.234229	3.4531	0.460017
			1.63052	0.057835					4.86911	0.247708
			0.785746	0.0114051					1.93345	0.0832573
			0.681612	0.43573					2.70041	1.14924
			2.27592	0.824494					3.96859	2.07932
			0.265381	0.491803					0.765815	0.969945
			1.11267	0.80608					1.87354	1.75996
			1.63962						3.23366
b
	Frequency of cytokine-expressing CD8+ T cells in tumour-bearing lungs (%)
	Cytokine	cWT											Arhgef1 cKO
	TNF+IL-2+IFN-g+	9.19	7.02	18.6	7.92	0.99	3.55	11	2.88	24.9	11.6	7.81	17.5	24.3	9.77	14.7	27.1	19.1	37.8	40.5	42.1	22.6
	TNF+IL-2+IFN-g-	1.05	3.95	5.71	0.42	0.49	1.52	1.42	1.08	2.15	0.75	1.04	8.94	7.51	0.75	0.84	3.14	3.09	4.56	4.42	6.73	2.02
	TNF+IL-2-IFN-g+	17.3	16.2	31.4	19	3.45	11.2	16.1	7.55	31.3	16.8	14.1	15	17.3	9.02	21	23.5	22.2	22	20.1	21.2	23.4
	TNF-IL-2+IFN-g+	3.41	5.7	1.43	15.6	4.93	5.58	5.38	13.3	9.44	7.46	13.5	1.22	5.2	1.5	2.1	1.18	4.64	6.22	7.13	4.04	7.26
	TNF+IL-2-IFN-g-	7.35	12.7	24.3	10.3	6.4	7.11	6.23	11.2	11.6	5.6	27.6	22.4	19.1	15	8.4	12.2	7.73	13.7	8.85	14.8	12.1
	TNF-IL-2+IFN-g-	1.31	0.88	0	0.14	0	1.52	1.7	0.72	0	0	0	0.81	0	1.5	0.42	0.39	1.03	0	1.23	1.15	1.21
	TNF-IL-2-IFN-g+	24.9	18.4	8.57	29.7	9.85	25.4	21.5	29.1	10.3	25.4	8.85	7.72	11	22.6	20.6	11	14.9	5.81	9.09	4.04	13.7
	TNF-IL-2-IFN-g-	35.4	35.1	10	17	73.9	44.2	36.5	34.2	10.3	32.5	27.1	26.4	15.6	39.8	31.9	21.6	27.3	9.96	8.6	5.96	17.7
c
	mCherry+ B78ChOva / lung pair (x104)
	Days after tumour injection	WT								Arhgef1 KO
	1	0.0102477	0.00462606	0.013969	0.0113422	0.0103827	0.00893617			0.0126422	0.017813	0.0742297	0.0279146
	7	0.0147261	0.0101055	0.01702	0.0124688	0.00405896	0.0127253			0.0142476	0.0549923	0.0190103	0.00849315	0.00399069	0.0276621
	11	0.0853835	0.0703625	0.102226	0.0440806	0.0394737	0.0911565	0.0094697	0.100671	0.0376266	0.0127932	0.0685484	0.0367734	0.0408719	0.0109439	0.0143043	0.0111111
	17	2.5603	5.53973	6.94301	8.47108	7.47699	5.17756	8.95959	13.1354	3.57861	0.865	1.66835	4.35605	0.299215	4.59682	0.331828	0.057719
d
	Metastatic nodules / lung pair	Frequency of PD-1 in CD44+CD8 T cells (%)
		WT	Arhgef1 KO
	535	11.3
	4	4.62
	152	8.83
	136	10.6
	385	7.9
	244	24.5
	7	17.8
	525	19.7
	180	23.8
	16		4.83
	15		22.8
	103		12.1
	7		10.3
	9		5.94
	8		10.9
	37		9.49
	21		6.16
	4		5.69
	58		11
	219	10.3
	387	25.7
	487	20.9
	549	11.8
	525	15.4
	429	10.2
	523	13
	511	13.8
	208		8.23
	96		7.34
	171		7.77
	232		9.89
	17		4.19
	278		9.82
	8		4.07
	4		3.45
