# Supplementary material for: Aspirin prevents metastasis by limiting platelet TXA2 suppression of T cell immunity
Source: Nature. 2025 Mar 5;640(8060):1052–61. doi: 10.1038/s41586-025-08626-7 (PMC12018268; doi:10.1038/s41586-025-08626-7)
Supplement: Supplementary file 17 — Source Data Extended Data Fig. 5 [file 41586_2025_8626_MOESM17_ESM.xlsx]

## Sheet: Extended Figure 5 Source Data
c
	H2Kb OVA tetramer+ CD8 T cells (%)																					KLRG1- CD127+ of tetramer+ CD8 T cells (%)																					KLRG1+ CD127- of tetramer+ CD8 T cells
	Day after infection	cWT									Arhgef1 cKO											Day after infection	cWT									Arhgef1 cKO											Day after infection	cWT
	7	32.5	28.5	21.7	14.3	29.9	22.1	24.6	25.3	29.6	24.2	30	29.4	23.4	14.5	17.2	22.6	18.3	27.3	15.2		7	12.9	11.1	11.5	19.2	15.1	15.6	12.3	13.1	8.38	10.7	12	13.6	16.9	11.3	18.4	15.8	13.3	10.1	23		7	61	64.5	61.2	53.5	53.8	52.7
	21	6.85	4.96	8.9	6.71	8.85	9.34	5.03	4.47	3.09	7.72	3.37	5.67	6.01	3.93	3.77	5.55	6.03	5.25	1.97		21	43.9	34.5	47.7	48.3	33.5	28.7	48.8	36.9	46.4	43.7	62.2	64.4	54.4	73.5	59.8	61.5	63	60	71.2		21	23.4	28.6	24.4	29.5	44.1	33.5
	49	2.68	2.67	2.81	2.62	4.66					4.49	1.65	1.34	2.18	1.17							49	30.7	30.8	26.3	33.4	16.2					27.1	36.2	41.5	34.8	54.4							49	28.5	28.2	31.6	26.7	49.7
[truncated: 13 more columns]
