# Supplementary material for: Aspirin prevents metastasis by limiting platelet TXA2 suppression of T cell immunity
Source: Nature. 2025 Mar 5;640(8060):1052–61. doi: 10.1038/s41586-025-08626-7 (PMC12018268; doi:10.1038/s41586-025-08626-7)
Supplement: Supplementary file 18 — Source Data Extended Data Fig. 7 [file 41586_2025_8626_MOESM18_ESM.xlsx]

## Sheet: Extended Figure 7 Source Data
b
	Dividing CD8+ T cells (%)
	TXA2 analogue (µM)	WT			Arhgef1 KO
	0	83.3	84.5	88.5	94.2	95.1	93.6
	0.5	70.4	61	57.8	95.9	94.5	95.1
	5	44.7	44	42.9	92.5	92.5	93.1
c
	Annexin V+ PI- CD8+ T cells (%)
	Day	WT+ Vehicle			Arhgef1 KO+ Vehicle			WT+ TXA2 analogue			Arhgef1 KO+ TXA2 analogue
	2	5.38	4.74	5.1	3.88	6.15	5.74	3.94	6.45	15.2	13.7	9.29	14.5
	4	4.8	4.06	3.78	4.56	4.38	5.47	3.53	4.05	4.01	4.53	4.46	5.26
