# Supplementary material for: Aspirin prevents metastasis by limiting platelet TXA2 suppression of T cell immunity
Source: Nature. 2025 Mar 5;640(8060):1052–61. doi: 10.1038/s41586-025-08626-7 (PMC12018268; doi:10.1038/s41586-025-08626-7)
Supplement: Supplementary file 19 — Source Data Extended Data Fig. 8 [file 41586_2025_8626_MOESM19_ESM.xlsx]

## Sheet: Extended Figure 8 Source Data
b
	Dividing CD8+ T cells (%)
	sgRNA	Vehicle					TXA2 analogue
	WT+ Scrambled sgRNA	82.3	81	80.3	80.5	81.6	70.6	73.2	73.5	73.4	69.5
	WT+ Tbxa2r sgRNA	73.7	78.1	77.3	80.7	79.5	77.5	76.4	73.6	75.5	75.2
	Arhgef1 KO+ Scrambled sgRNA	86.5	86.8	88.3	86.9	85.7	85.2	86.9	84.1	88.2	91.9
	Arhgef1 KO+ Tbxa2r sgRNA	92.8	91.5	87.9	92.2	91.6	89.5	89.1	90.6	92.7	91.9
d		CD8 T cell number (x 104)
	Treatment	WT				Arhgef1 KO
	Vehicle	4.92765	4.94702	5.07343	4.80417	7.35936	8.40501	6.56528	6.22432
	TXA2 analogue+ Vehicle	1.76242	1.74919	1.3044	1.31338	7.74711	5.46423	5.01713	7.20498
	TXA2 analogue+ TP inhibitor	3.45596	3.23304	4.90224	4.07684	8.35501	9.07354	8.35892	5.91732
