# Supplementary material for: Aspirin prevents metastasis by limiting platelet TXA2 suppression of T cell immunity
Source: Nature. 2025 Mar 5;640(8060):1052–61. doi: 10.1038/s41586-025-08626-7 (PMC12018268; doi:10.1038/s41586-025-08626-7)
Supplement: Supplementary file 20 — Source Data Extended Data Fig. 10 [file 41586_2025_8626_MOESM20_ESM.xlsx]

## Sheet: Extended Figure 10 Source data
a
	Frequency of pS6+ pERK+ Cells (%)
	Treatment	WT			Arhgef1 KO
	Vehicle	0.35	0.34	0.25	0.22	0.18	0.2
	αCD3 crosslinking+ Vehicle	40.8	42.6	40.3	55.6	55.5	52.5
	αCD3 crosslinking+ TXA2 analogue	24.1	19.5	18.6	49.6	42.8	41.3
e
		pS6 MFI (x103)									pERK MFI (x103)
	sgRNA	Thy1.1- CD8 T cells				Thy1.1+ CD8 T cells					sgRNA	Thy1.1- CD8 T cells				Thy1.1+ CD8 T cells
	Control+ No αCD3 crosslinking	1.415	1.434	1.41	1.159	1.588	1.478	1.478	1.298		Control+ No αCD3 crosslinking	1.061	0.944	0.959	0.904	1.263	1.043	1.093	1.09
	Control+ αCD3 crosslinking	18.834	17.941	16.376	17.597	22.503	21.138	17.946	21.576		Control+ αCD3 crosslinking	2.286	2.303	2.338	2.364	2.762	2.75	2.711	2.838
	RhoA sgRNA+ αCD3 crosslinking	21.629	20.896	17.468	18.774	31.346	30.42	27.129	30.193		RhoA sgRNA+ αCD3 crosslinking	2.515	2.469	2.333	2.485	3.5	3.425	3.316	3.528
