# Supplementary material for: Aspirin prevents metastasis by limiting platelet TXA2 suppression of T cell immunity
Source: Nature. 2025 Mar 5;640(8060):1052–61. doi: 10.1038/s41586-025-08626-7 (PMC12018268; doi:10.1038/s41586-025-08626-7)
Supplement: Supplementary file 21 — Source Data Extended Data Fig. 12 [file 41586_2025_8626_MOESM21_ESM.xlsx]

## Sheet: Extended Figure 12 Source Data
a
	Frequency of pS6+ cells (%)
	Day 17	cWT+ Vehicle					cWT+ Aspirin				Arhgef1 cKO+ Vehicle					Arhgef1 cKO+ Aspirin
	CD8	13.9	24.3	19.3	19.7	22	30.3	50.3	36.5	23.9	24.7	30.6	30.6	27.2	34	29.7	37.8	34.7	32.5	32.5
	CD4	28.2	40.3	34.1	39.1	38.1	44.5	55.8	48.3	34.9	40.4	46.8	44.3	40.6	50.9	42.5	43.4	42.9	42.4	34.7
b
	Frequency of pS6+ cells (%)
	Day 8	cWT+ Vehicle				cWT+ Aspirin					Arhgef1 cKO+ Vehicle				Arhgef1 cKO+ Aspirin
	CD8	16.9	13.7	12.4	12.9	31.2	24.4	21.1	30.1	18.6	30	25.4	27.6	20	29.7	21.8	18.3	22.5	17.9
	CD4	29.9	27	28.3	27.6	36.7	37.3	35.6	38.8	29.7	37.7	35.7	37.3	26.4	35.1	32.1	25.7	28.5	25
c
	B16 metastatic nodules/ lung pair
	Animal	Vehicle															Aspirin
	WT	170	162	40	98	262	29	77	126	72	139	182	94	243	221	312	192	136	195	6	121	32	47	73	86	82	90	6	63
	Rag2 KO	96	9	7	108	16	202	51	91	18							2	66	18	5	17	162	132	64
d
	B16 metastatic nodules/ lung pair
	(Data from vehicle-treated cWT and cKO groups shown in Fig. 5h)
	cWT+ P2Y12 R inhibitor	Arhgef1 cKO+ P2Y12 R inhibitor
	404	5
	261	26
	53	56
	350	186
	350	84
	186	16
	7	7
	216	0
	19	0
	0	0
