# Supplementary material for: Aspirin prevents metastasis by limiting platelet TXA2 suppression of T cell immunity
Source: Nature. 2025 Mar 5;640(8060):1052–61. doi: 10.1038/s41586-025-08626-7 (PMC12018268; doi:10.1038/s41586-025-08626-7)
Supplement: Supplementary file 22 — Source Data Extended Data Fig. 13 [file 41586_2025_8626_MOESM22_ESM.xlsx]

## Sheet: Extended Figure 13 Source Data
b
	TXB2 in co-culture supernatants (ng/mL)
	WT CD8	WT CD8+ Platelet	Arhgef1 KO CD8	Arhgef1 KO CD8+ Platelet
	0.023565	0.99688	0.021577	0.940007
	0.032077	0.587539	0.021263	0.562215
	0.026895	0.690548	0.018091	0.425325
	0.026116	0.754157	0.028944	0.670561
d
	B16 metastatic nodules/ lung pair
	cWT+ Vehicle	Arhgef1 cKO+ Vehicle	cWT+ R300	Arhgef1 cKO+ R300
	54	45	0	0
	58	24	0	4
	24	28	0	0
	17	30	0	0
	44	18	0	2
	150	52	19	6
	153	53	0	47
	96	12	0	0
	140	141	4	6
	92	171	0	0
	50	11	5	0
	16	21	5	0
	119	2	0	0
	4	4	0	0
	118	9	0	0
	184	11	0	0
	62	9	3	4
	43	6	4	0
			3	0
				0
e
	Frequency of CD45- CD61+ platelets in blood (%)
	cWT+ Vehicle	cWT+ R300	Arhgef1 cKO+ R300
	36.8	0.2	0.14
	20.4	0.017	0.053
	33.2	7.91	0.19
	29.9	2.13	0.3
	25.7	5.92	23.2
		0.21	2.08
			0.24
			2.03
